# Supplementary material for: Novel Host-Related Virulence Factors Are Encoded by Squirrelpox Virus, the Main Causative Agent of Epidemic Disease in Red Squirrels in the UK
Source: PLoS One. 2014 Jul 1;9(7):e96439. doi: 10.1371/journal.pone.0096439 (PMC4077651; doi:10.1371/journal.pone.0096439)
Supplement: Table S1 — Gene table function and vaccinia virus homology. The table shows the location and annotation of the predicted SQPV genes plus the predicted ortholog in other species. The “Nearest Poxvirus GeneID” column the ID of the gene with the top blast hit. The Product column gives the annotation of the predicted product based on the best blast hit. (XLSX) [file pone.0096439.s003.xlsx]

## Sheet: TableS1
Table S1 Gene table function and vaccinia virus homology -grey background show poxvirus taxa used in figure 1B.
Locus_tag	Start	End	Protein length	Strand	VACV_COP Gene	Nearest Poxvirus	Product
SQPV_001	3331	3660	109	bottom	-	-	hypothetical pox protein
SQPV_002	3766	4185	139	bottom	-	-	hypothetical pox protein
SQPV_003	4336	5565	409	bottom	F5	MOCV	immunoglobulin domain protein CD48-like
SQPV_004	5703	6737	344	bottom	-	-	major histocompatibility complex, class I, E (human)
SQPV_005	6803	7354	183	bottom	-	-	hypothetical pox protein
SQPV_006	7428	8066	212	bottom	-	-	hypothetical pox protein
SQPV_007	8100	8618	172	bottom	-	MOCV	conserved hypothetical pox protein
SQPV_008	8864	9253	129	bottom	-	-	hypothetical pox protein
SQPV_009	9428	11479	683	bottom	-	-	leucine-rich repeat protein
SQPV_010	11506	12150	214	bottom	F9L	RPXV	Envelope protein pox- lipid membrane protein
SQPV_011	12143	13456	437	bottom	F10L	MOCV	serine/threonine protein kinase
SQPV_012	13453	14931	492	bottom	F11L	DPXV	conserved hypothetical pox protein
SQPV_013	14974	16953	659	bottom	F12L	MOCV	EEV maturation protein
SQPV_014	16991	18148	385	bottom	-	-	palmitylated EEV envelope protein
SQPV_015	18177	18470	97	bottom	-	-	hypothetical pox protein
SQPV_016	18532	18795	87	bottom	-	-	hypothetical pox protein
SQPV_017	18767	18937	56	bottom	-	-	hypothetical pox protein
SQPV_018	18984	19433	149	bottom	F15L	DPXV	conserved hypothetical pox protein
SQPV_019	19430	19690	86	bottom	-	MOCV	Zinc finger, RING-type domain
SQPV_020	19725	21308	527	bottom	-	MOCV	conserved hypothetical pox protein
SQPV_021	21357	22076	239	bottom	F16L	CPXV	conserved hypothetical pox protein
SQPV_022	22148	22444	98	top	F17R	MPXV	putative DNA-binding protein, major component of a nucleoprotein com
SQPV_023	22449	23861	470	bottom	E1L	LSDV	poly(A) polymerase catalytic subunit
SQPV_024	23858	26071	737	bottom	E2L	VARV	conserved hypothetical pox protein
SQPV_025	26136	27308	390	bottom	E3L	RFV	double-stranded RNA-binding protein - putative double-stranded RNA-dependent protein kinase (PKR) inhibitor
SQPV_026	27525	28478	317	bottom	E4L	GPXV	DNA-directed RNA polymerase subunit rpo30
SQPV_027	28564	29592	342	top	-	-	major histocompatibility complex-like class I (rabbit)
SQPV_028	29671	31647	658	top	E5R	YMTV	BEN domain protein
SQPV_029	31648	33348	566	top	E6R	MOCV	conserved hypothetical pox protein
SQPV_030	33372	34175	267	top	E8R	ORFV	conserved hypothetical pox protein
SQPV_031	34231	34932	233	top	-	-	hypothetical pox protein
SQPV_032	34945	37968	1007	bottom	E9L	YLDV	DNA polymerase
SQPV_033	37972	38271	99	top	E10R	VACV	putative redox protein
SQPV_034	38268	38705	145	bottom	E11L	ORFV	conserved hypothetical pox protein
SQPV_035	38720	40999	759	bottom	-	MOCV	conserved hypothetical pox protein
SQPV_036	41282	42217	311	bottom	I1L	VACV	encapsidated DNA-binding protein
SQPV_037	42230	42457	75	bottom	I2L	SWPV	virion membrane component, involved in entry
SQPV_038	42461	43318	285	bottom	I3L	MOCV	single-stranded DNA binding protein
SQPV_039	43373	44392	339	bottom	J2R	CPXV	thymidine kinase
SQPV_040	44394	44636	80	bottom	I5L	YLDV	minor membrane component of the virion
SQPV_041	44654	45796	380	bottom	I6L	MPXV	telomere binding protein
SQPV_042	45798	47102	434	bottom	I7L	MOCV	processing peptidase - cysteine peptidase MEROPS peptidase family C57 (clan CE)
SQPV_043	47108	49144	678	top	I8R	CPXV	encapsidated ATP-dependent RNA helicase
SQPV_044	49141	50922	593	bottom	G1L	CMLV	metalloproteinase G1 - MEROPS peptidase family M44 (clan ME)
SQPV_045	50919	51257	112	bottom	G3L	MYXV	conserved hypothetical pox protein
SQPV_046	51251	51991	246	top	G2R	VACV	transcriptional elongation factor
SQPV_047	51886	52260	124	bottom	G4L	MOCV	glutaredoxin-2 protein
SQPV_048	52143	53582	479	top	G5R	LSDV	predicted FEN-1 endonuclease
SQPV_049	53584	53775	63	top	G5.5R	RFV	DNA-directed RNA polymerase subunit rpo7
SQPV_050	53777	54343	188	top	G6R	TANV	required for murine virulence
SQPV_051	54346	55578	410	bottom	G7L	MOCV	virion core protein
SQPV_052	55607	56389	260	top	G8R	MOCV	late transcription factor
SQPV_053	56413	57447	344	top	G9R	CPXV	myristylprotein / IMV protein
SQPV_054	57448	58185	245	top	L1R	YLDV	myristylprotein / IMV protein
SQPV_055	58210	58506	98	top	L2R	SWPV	conserved hypothetical pox protein
SQPV_056	58493	59695	400	bottom	L3L	ECTV	conserved hypothetical pox protein
SQPV_057	59719	60480	253	top	L4R	LSDV	virion core protein / single-stranded DNA binding protein
SQPV_058	60494	60883	129	top	L5R	YLDV	Subunit of the poxvirus multiprotein entry-fusion complex
SQPV_059	60837	61328	163	top	J1R	MOCV	Subunit of the poxvirus multiprotein entry-fusion complex
SQPV_060	61338	62342	334	top	J3R	GBLV	poly(A) polymerase and RNA methyltransferase
SQPV_061	62257	62811	184	top	J4R	TANV	DNA-dependent RNA polymerase subunit rpo22
SQPV_062	62812	63267	151	bottom	J5L	YMTV	IMV membrane protein
SQPV_063	63421	67281	1286	top	J6R	VARV	DNA-dependent RNA polymerase subunit rpo147
SQPV_064	67374	68378	334	top	-	-	major histocompatibility complex-like class I (lizard)
SQPV_065	68426	68962	178	bottom	H1L	DPXV	tyrosine kinase/phosphatase
SQPV_066	68967	69551	194	top	H2R	DPXV	Subunit of the poxvirus multiprotein entry-fusion complex
SQPV_067	69556	70569	337	bottom	H3L	HSPV	IMV heparin binding surface protein
SQPV_068	70570	72954	794	bottom	H4L	CPXV	DNA-dependent RNA polymerase subunit RAP94
SQPV_069	73095	73721	208	top	H5R	YMTV	late transcription factor VLTF4
SQPV_070	73745	74698	317	top	H6R	CPXV	topoisomerase
SQPV_071	74703	75143	146	top	H7R	RFV	conserved hypothetical pox protein
SQPV_072	75182	77707	841	top	D1R	MOCV	large subunit of mRNA capping enzyme, transcription termination factor VTF
SQPV_073	77677	78159	160	bottom	D2L	VARV	virion core protein / unknown function
SQPV_074	78152	78946	264	top	D3R	CPXV	conserved hypothetical pox protein
SQPV_075	78900	79619	239	top	D4R	MPXV	uracil DNA glycosylsae
SQPV_076	79700	82075	791	top	D5R	DPXV	NTPase
SQPV_077	82072	83976	634	top	D6R	MOCV	early transcription factor
SQPV_078	84017	84292	91	top	-	-	hypothetical pox protein
SQPV_079	84328	84825	165	top	D7R	YMTV	DNA-dependent RNA polymerase subunit rpo18
SQPV_080	84852	85484	210	top	D9R	DPXV	MutT motif protein
SQPV_081	85481	86242	253	top	D10R	RFV	MutT motif protein / mRNA de-capping protein
SQPV_082	86221	88125	634	bottom	D12L	VARV	ATPase/ transcription termination factor
SQPV_083	88169	88915	248	bottom	-	-	hypothetical pox protein
SQPV_084	88990	89661	223	bottom	-	ORFV	conserved hypothetical pox protein
SQPV_085	89691	90806	371	bottom	-	-	2',5'-oligoadenylate synthetase
SQPV_086	90853	91731	292	bottom	D12L	RFV	mRNA capping small sub-unit
SQPV_087	91755	93419	554	bottom	D13L	TANV	Rifampicin resistance protein
SQPV_088	93456	93908	150	bottom	A1L	YLDV	late transcription factor VLTF2
SQPV_089	93935	94615	226	bottom	A2L	VARV	late transcription factor VLTF3
SQPV_090	94612	94839	75	bottom	A3L	DPXV	redox virion protein
SQPV_091	94868	96856	662	bottom	P4B	MOCV	precursor of core protein 4b
SQPV_092	96899	97432	177	bottom	-	BPSV	conserved hypothetical pox protein truncated PPV
SQPV_093	97472	97984	170	top	A5R	YMTV	DNA-dependent RNA polymerase subunit rpo19
SQPV_094	98007	99125	372	bottom	A6L	RFV	conserved hypothetical pox protein
SQPV_095	99157	101292	711	bottom	A7L	CPXV	early transcription factor
SQPV_096	101344	102450	368	top	A8R	CMLV	Intermediate transcription factor
SQPV_097	102235	102495	86	bottom	A9L	VACV	IMV membrane protein
SQPV_098	102496	105195	899	bottom	A10L	MOCV	precursor of major core protein 4a, complexes with p4B
SQPV_099	105210	106121	303	top	A11R	ORFV	virion formation
SQPV_100	106134	106778	214	bottom	A12L	MOCV	core protein
SQPV_101	106811	106999	62	bottom	A13L	GTPV	conserved hypothetical pox protein
SQPV_102	107000	107287	95	bottom	A14L	MOCV	IMV membrane protein
SQPV_103	107303	107464	53	bottom	A14.5L	LSDV	IMV membrane protein / putative virulence factor
SQPV_104	107454	107720	88	bottom	A15L	CMLV	conserved hypothetical pox protein
SQPV_105	107704	108828	374	bottom	A16L	YLDV	myristylated membrane protein - putative
SQPV_106	108829	109431	200	bottom	A17L	BPSV	IMV membrane protein
SQPV_107	109446	110888	480	top	A18R	MOCV	transcript release/DNA helicase
SQPV_108	110889	111122	77	bottom	A19L	DPXV	Zn finger protein
SQPV_109	111123	111467	114	bottom	A21L	GTPV	Subunit of the poxvirus multiprotein entry-fusion complex
SQPV_110	111466	112767	433	top	A20R	ECTV	DNA polymerase processivity factor
SQPV_111	112730	113209	159	top	A22R	ECTV	Holliday protein resolvase
SQPV_112	113313	114470	385	top	A23R	MPXV	Transcription subunit (intermediate) large subunit
SQPV_113	114490	117987	1165	top	A24R	GTPV	DNA-dependent RNA polymerase subunit rpo132
SQPV_114	117984	124166	2060	bottom	-	-	hypothetical pox protein
SQPV_115	124226	126226	666	bottom	A26L	MOCV	viral A type inclusion
SQPV_116	126263	126487	74	bottom	A27L	MPXV	IMV-cell attachment, fusion, and microtubule transport
SQPV_117	126493	126915	140	bottom	A28L	MOCV	IMV surface protein
SQPV_118	126916	127845	309	bottom	A29L	DPXV	DNA-dependent RNA polymerase subunit rpo35
SQPV_119	127814	128029	71	bottom	A30L	MOCV	Subunit of the poxvirus multiprotein entry-fusion complex
SQPV_120	128240	128725	161	top	A31R	VACV	conserved hypothetical pox protein
SQPV_121	128722	129516	264	bottom	A32L	MOCV	DNA packaging protein ATPase
SQPV_122	129644	130225	193	top	A33R	VARV	EEV protein
SQPV_123	130274	130834	186	top	A34R	CMLV	EEV protein
SQPV_124	130864	131397	177	top	A35R	MOCV	conserved hypothetical pox protein
SQPV_125	131445	132314	289	top	-	MOCV	conserved hypothetical pox protein
SQPV_126	132460	133146	228	top	-	-	hypothetical pox protein
SQPV_127	133197	134192	331	top	A37R	MOCV	conserved hypothetical pox protein
SQPV_128	134240	134740	166	top	-	-	hypothetical pox protein
SQPV_129	134875	135414	179	bottom	-	-	Zn finger protein
SQPV_130	135485	136570	361	top	-	-	death effector domain protein
SQPV_131	136738	137733	331	bottom	A41L?	HSPV	similar to putative CC chemokine binding protein
SQPV_132	137888	138916	342	top	A38L	RPXV	immunoglobulin domain protein CD47-like
SQPV_133	138927	139133	68	top	-	-	hypothetical pox protein
SQPV_134	139183	139605	140	top	-	-	hypothetical pox protein
SQPV_135	139650	140687	345	bottom	A51R?	TANV	conserved hypothetical pox protein
SQPV_136	140768	141520	250	top	-	DPXV	anti-apoptotic
SQPV_137	141871	142677	268	top	-	-	neuregulin
SQPV_138	142734	143834	366	top	-	-	hypothetical pox protein
SQPV_139	143870	146701	943	top	-	-	hypothetical pox protein
SQPV_140	146824	147243	139	top	-	-	hypothetical pox protein
SQPV_141	147318	148754	478	top	F5L?	MOCV	conserved hypothetical pox protein
